# Supplementary material for: A Comparison of Assays for Accurate Copy Number Measurement of the Low-Affinity Fc Gamma Receptor Genes FCGR3A and FCGR3B
Source: PLoS One. 2015 Jan 16;10(1):e0116791. doi: 10.1371/journal.pone.0116791 (PMC4297192; doi:10.1371/journal.pone.0116791)
Supplement: S1 Table — (XLSX) [file pone.0116791.s001.xlsx]

## Sheet: FCGR3A
Supplementary File 1
Table S1. Unrounded and absolute copy number calls for FCGR3A from Sequenom and PRT-REDVR
Sample ID	Sequenom		PRT-REDVR
	unrounded	absolute
S3	1.02969	1	1
M30	1.07228	1	2
M35	1.11022	1	3
M4	1.48485	1	1
D1	1.53717	2	1
M29	1.57944	2	2
S131	1.59461	2	2
M14	1.59461	2	2
M16	1.59593	2	2
M47	1.6217	2	2
M43	1.65362	2	2
M26	1.66508	2	2
M46	1.66739	2	2
DH1	1.67066	2	2
D11	1.67084	2	2
M15	1.67361	2	2
M3	1.67728	2	2
DH15	1.68762	2	3
DH5	1.69279	2	2
D4	1.69685	2	2
M24	1.72095	2	2
M37	1.72156	2	2
M49	1.7269	2	2
D8	1.73214	2	2
M39	1.73227	2	2
DH4	1.73759	2	2
DH24	1.7384	2	2
DH8	1.74384	2	2
M21	1.74435	2	2
M18	1.756	2	2
D2	1.7939	2	2
M13	1.82895	2	2
M10	1.83265	2	2
SB365	1.84207	2	2
SB14	1.84364	2	2
SB40	1.84426	2	2
DH2	1.86051	2	2
M5	1.87674	2	3
S165	1.89126	2	1
S133	1.89471	2	2
SB13	1.89608	2	2
S86	1.89637	2	2
SB82	1.89812	2	2
S43	1.91733	2	1
S46	1.91754	2	2
S33	1.9178	2	2
SB43	1.92437	2	2
SB80	1.93023	2	2
D59	1.93292	2	2
SB353	1.93848	2	2
S134	1.94037	2	2
S83	1.94115	2	2
S64	1.94319	2	2
SB105	1.9438	2	2
D47	1.94419	2	2
S51	1.94626	2	2
SB380	1.94908	2	2
S73	1.94984	2	2
SB32	1.95021	2	2
SB364	1.95514	2	1
S34	1.95518	2	3
SB391	1.95614	2	2
SB361	1.95715	2	2
S82	1.95778	2	2
S170	1.96589	2	2
M34	1.96936	2	2
SB399	1.96944	2	2
DH25	1.97005	2	2
S14	1.97237	2	2
SB261	1.98065	2	2
DH31	1.98551	2	2
DH32	1.98881	2	3
S22	1.98959	2	2
DH28	1.98994	2	2
S139	1.99495	2	2
SB270	1.99899	2	3
S7	2.00133	2	2
SB263	2.00437	2	2
SB22	2.00493	2	2
S122	2.00802	2	2
SB375	2.01067	2	2
S38	2.01145	2	2
S172	2.01238	2	2
S161	2.01441	2	2
S127	2.01591	2	2
S84	2.01938	2	2
D51	2.02466	2	2
D43	2.02536	2	2
S23	2.02814	2	2
S104	2.03079	2	2
D39	2.03084	2	2
S25	2.03279	2	2
SB16	2.03336	2	2
S123	2.03448	2	2
S27	2.03792	2	2
S168	2.04192	2	2
S160	2.04592	2	1
S36	2.04617	2	1
S109	2.05128	2	2
S164	2.05308	2	2
SB100	2.05415	2	2
S71	2.05501	2	2
SB372	2.05501	2	2
S60	2.06104	2	2
S145	2.06168	2	1
M44	2.06211	2	2
S167	2.06384	2	1
SB102	2.064	2	2
S29	2.07037	2	2
S54	2.07042	2	2
S45	2.07187	2	2
M25	2.07405	2	3
S39	2.0744	2	2
S13	2.07562	2	2
SB42	2.07675	2	2
SB379	2.07811	2	2
D13	2.07926	2	2
S80	2.08509	2	2
S70	2.08519	2	2
DH14	2.08563	2	2
S11	2.08667	2	2
SB79	2.09398	2	2
S171	2.09609	2	2
SB27	2.10316	2	2
S18	2.10662	2	2
SB30	2.12189	2	2
S19	2.1241	2	2
S143	2.12981	2	1
S140	2.13784	2	2
S163	2.14325	2	1
S10	2.14946	2	2
S20	2.15963	2	2
D62	2.16024	2	2
SB106	2.16109	2	1
S31	2.17052	2	2
S159	2.17463	2	1
DH21	2.17651	2	2
S24	2.17727	2	1
DH17	2.18635	2	2
SB61	2.19331	2	2
D40	2.19584	2	2
SB398	2.2141	2	2
SB287	2.21582	2	2
S102	2.2191	2	2
D69	2.23779	2	3
SB15	2.23848	2	2
DH18	2.25421	2	2
SB104	2.26785	2	1
SB373	2.26833	2	2
DH19	2.27906	2	2
S125	2.31593	2	2
M32	2.43386	2	2
S98	2.43443	2	3
SB19	2.60649	3	2
SB275	2.63686	3	2
SB273	2.67571	3	2
S16	3.00339	3	3
sb29	3.07692	3	3
S1	3.57412	4	3
SB264	3.71547	4	3
