# Supplementary material for: A Comparison of Assays for Accurate Copy Number Measurement of the Low-Affinity Fc Gamma Receptor Genes FCGR3A and FCGR3B
Source: PLoS One. 2015 Jan 16;10(1):e0116791. doi: 10.1371/journal.pone.0116791 (PMC4297192; doi:10.1371/journal.pone.0116791)
Supplement: S2 Table — (XLSX) [file pone.0116791.s002.xlsx]

## Sheet: FCGR3B
Supplementary File 1
Table S2. Unrounded and absolute copy number calls for FCGR3B from qPCR, Sequenom and PRT-REDVR
Sample ID	qPCR		Sequenom		PRT-REDVR
	unrounded	absolute	unrounded	absolute
sb365	0.22	1	1.07	1	1
s170	0.36	1	-	-	1
m15	0.36	1	-	-	2
s33	0.46	1	1.86	2	1
d59	0.51	1	-	-	1
s134	0.55	1	1.11	1	1
s133	0.64	1	1.04	1	1
s125	0.66	1	-	-	-
sb399	0.76	1	-	-	1
dh3	0.77	1	2.32	2	2
d1	0.8	1	-	-	2
d39	0.83	1	2.17	2	1
dh2	0.83	1	-	-	2
m25	0.83	1	-	-	2
sb287	0.86	1	-	-	-
dh4	0.89	1	1.94	2	2
m36	0.9	1	-	-	-
sb104*	0.94	1	-	-	-
m27	0.97	1	-	-	2
m47	0.99	1	-	-	2
m39	1.02	1	-	-	2
m14	1.05	1	1.97	2	2
dh5	1.06	1	2.37	2	2
m26	1.06	1	-	-	2
s14	1.08	1	-	-	2
d2	1.08	1	2.6	3	2
d51	1.13	1	-	-	2
m24	1.14	1	2.91	3	2
s29	1.14	1	-	-	3
m35	1.15	1	1.9	2	2
m49	1.15	1	1.93	2	2
s43	1.17	1	1.91	2	2
s60	1.17	1	-	-	4
s65	1.18	1	1.62	2	-
m46	1.21	1	2.14	2	2
s22	1.23	1	2.05	2	2
m30	1.23	1	-	-	1
d4	1.25	1	-	-	2
m16	1.26	1	1.14	1	-
sb42	1.28	1	2.1	2	2
m34	1.31	1	1.19	1	1
m18	1.31	1	-	-	2
s83	1.32	1	1.81	2	1
m32	1.41	1	-	-	1
sb15	1.45	1	-	-	-
dh10	1.48	1	-	-	-
m4	1.52	2	-	-	2
sb379	1.53	2	-	-	3
m31	1.54	2	-	-	-
m37	1.62	2	2.46	2	1
s131	1.62	2	-	-	-
sb79	1.63	2	-	-	1
s98	1.66	2	-	-	-
s25	1.68	2	2.05	2	2
s46	1.7	2	1.5	2	2
m3	1.71	2	2	2	2
s86	1.71	2	-	-	2
sb261	1.72	2	-	-	2
sb82	1.76	2	2.08	2	2
s1	1.77	2	-	-	-
sb275*	1.79	2	1.72	2	-
sb90	1.79	2	-	-	-
dh1	1.8	2	2.37	2	2
s165	1.82	2	2.44	2	2
dh19	1.82	2	-	-	-
s166	1.82	2	-	-	-
m13	1.84	2	2.02	2	2
sb13	1.84	2	-	-	-
m43	1.86	2	1.86	2	2
s18	1.86	2	1.91	2	2
d47	1.86	2	2.04	2	2
dh8	1.86	2	2.04	2	2
s164	1.89	2	1.94	2	2
sb14	1.89	2	-	-	2
sb272	1.9	2	1.7	2	-
s171	1.9	2	2.42	2	-
s23	1.92	2	1.84	2	2
s20	1.92	2	2.44	2	-
sb30	1.92	2	4.83	5	3
s73	1.93	2	1.87	2	2
s159	1.93	2	-	-	3
sb263	1.94	2	1.59	2	-
sb43	1.95	2	-	-	2
sb364	1.95	2	-	-	-
s128	1.98	2	1.12	1	-
sb62	2	2	-	-	-
sb380*	2.01	2	2.6	3	2
s19	2.01	2	4.81	5	4
d11	2.02	2	1.7	2	2
m10	2.02	2	1.85	2	1
s27	2.02	2	2.03	2	2
s3	2.03	2	1.83	2	2
sb102*	2.03	2	1.88	2	2
dh25	2.05	2	1.71	2	2
m21	2.05	2	1.74	2	2
s54	2.06	2	-	-	2
dh21	2.07	2	1.69	2	-
sb40	2.07	2	1.79	2	1
s64	2.08	2	1.94	2	2
dh28	2.08	2	1.97	2	2
sb101	2.09	2	1.58	2	-
s123	2.09	2	1.85	2	2
sb358	2.09	2	-	-	-
dh18	2.1	2	-	-	-
s172*	2.1	2	1.85	2	2
s127	2.11	2	1.91	2	2
s139	2.12	2	1.83	2	2
sb19	2.13	2	1.79	2	-
sb264	2.13	2	1.88	2	-
sb273	2.13	2	-	-	-
s161	2.14	2	-	-	2
s39	2.16	2	-	-	2
s82	2.16	2	2.66	3	2
sb3-29710	2.16	2	-	-	-
sb353	2.18	2	1.96	2	2
d43	2.21	2	1.64	2	2
s24	2.21	2	-	-	3
d8	2.23	2	1.6	2	2
d5	2.23	2	-	-	-
d6	2.23	2	-	-	-
dh14	2.24	2	2.17	2	-
dh15	2.31	2	1.16	1	-
s71	2.34	2	1.94	2	2
sb105	2.39	2	-	-	2
sb361	2.4	2	1.04	1	2
dh32	2.4	2	1.81	2	2
d49	2.4	2	-	-	-
s145	2.41	2	2.19	2	2
s36	2.41	2	2.07	2	2
s38	2.43	2	2.03	2	2
sb375	2.45	2	1.99	2	2
s109	2.47	2	1.75	2	2
s122	2.48	2	2.22	2	2
dh14	2.54	3	-	-	-
s13	2.55	3	1.98	2	2
s84	2.61	3	-	-	3
sb398	2.61	3	3.25	3	3
m33	2.63	3	-	-	-
s51	2.63	3	-	-	2
sb80	2.66	3	-	-	2
sb6	2.68	3	1.95	2	-
s11	2.7	3	2	2	2
d3	2.7	3	-	-	-
s160	2.74	3	1.95	2	2
d67	2.74	3	-	-	-
d9	2.76	3	1.8	2	-
s45	2.76	3	-	-	2
d13	2.77	3	-	-	3
s80	2.78	3	2.3	2	2
sb22	2.8	3	1.85	2	2
dh20	2.81	3	-	-	-
m28	2.82	3	1.98	2	2
m44	2.84	3	1.68	2	3
dh21	2.85	3	-	-	-
m29	2.87	3	2.08	2	2
dh24	2.89	3	-	-	-
sb100	2.98	3	-	-	2
dh7	3.13	3	2.03	2	-
sb270	3.15	3	1.97	2	2
sb391	3.15	3	-	-	2
d62	3.24	3	1.87	2	2
s10	3.28	3	-	-	3
s168	3.36	3	-	-	2
sb32	3.41	3	1.99	2	2
dh31	3.41	3	2.87	3	2
s167	3.48	3	-	-	2
m2	3.56	4	-	-	-
s7	3.57	4	2.07	2	2
s143	4.2	4	-	-	3
m50	4.68	5	-	-	-
sb372	4.7	5	2.69	3	2
d40	4.7	5	3.64	4	6
s138	-	-	1.01	1	-
s144	-	-	1.07	1	-
S149	-	-	1.08	1	-
s15	-	-	1.12	1	-
s152	-	-	1.15	1	-
s153	-	-	1.23	1	-
s154	-	-	1.54	2	-
s155	-	-	1.78	2	-
s156	-	-	1.79	2	-
s166	-	-	1.84	2	-
s167	-	-	1.86	2	-
s169	-	-	1.86	2	-
s104	-	-	1.91	2	2
m5	-	-	1.92	2	1
s17	-	-	1.92	2	-
s171	-	-	1.92	2	-
s21	-	-	1.95	2	-
s28	-	-	1.95	2	-
s30	-	-	1.96	2	-
s32	-	-	1.96	2	-
s34	-	-	1.97	2	-
s35	-	-	1.97	2	-
s40	-	-	1.97	2	-
s41	-	-	1.99	2	-
s44	-	-	2	2	-
s48	-	-	2	2	-
s52	-	-	2	2	-
s55	-	-	2.01	2	-
s6	-	-	2.02	2	-
s8	-	-	2.02	2	-
s9	-	-	2.02	2	-
sb10	-	-	2.03	2	-
sb107	-	-	2.03	2	-
sb12	-	-	2.04	2	-
sb153	-	-	2.04	2	-
sb16	-	-	2.04	2	-
sb17	-	-	2.05	2	-
sb18mx	-	-	2.06	2	-
sb20*	-	-	2.06	2	-
sb21	-	-	2.06	2	-
sb25*	-	-	2.06	2	-
sb26*	-	-	2.06	2	-
sb262	-	-	2.07	2	-
sb263	-	-	2.07	2	-
sb266*	-	-	2.08	2	-
sb274-bl	-	-	2.1	2	-
sb278	-	-	2.1	2	-
sb279	-	-	2.12	2	-
sb29	-	-	2.13	2	-
sb30*	-	-	2.14	2	-
sb32	-	-	2.14	2	-
sb33*	-	-	2.15	2	-
sb35	-	-	2.17	2	-
sb362	-	-	2.18	2	-
sb61	-	-	2.19	2	2
sb367	-	-	2.22	2	-
sb37	-	-	2.26	2	-
sb373	-	-	2.3	2	-
sb374	-	-	2.31	2	-
sb377	-	-	2.36	2	-
sb38	-	-	2.62	3	-
sb39*	-	-	2.69	3	-
sb391	-	-	2.76	3	-
sb45	-	-	2.8	3	-
sb64	-	-	2.93	3	-
sb67	-	-	2.99	3	-
sb68	-	-	3.09	3	-
sb7	-	-	3.17	3	-
sb8	-	-	3.24	3	-
sb83*	-	-	3.24	3	-
sb84	-	-	3.85	4	-
d69	-	-	-	-	2
s102	-	-	-	-	2
s140-b	-	-	-	-	2
s16	-	-	-	-	2
s163	-	-	-	-	2
s31	-	-	-	-	2
s70	-	-	-	-	2
dh17	-	-	-	-	3
sb27	-	-	-	-	3
sb106	-	-	-	-	4
